# Supplementary material for: Functional Biomechanical Tests of the Foot and Ankle in Physiotherapy and Sports—Outcome Measures, Wearable Sensor Integration, and Psychometric Properties: A Systematic Review
Source: J Clin Med. 2026 May 18;15(10):3892. doi: 10.3390/jcm15103892 (PMC13206894; doi:10.3390/jcm15103892)
Supplement: Supplementary file 1 [file jcm-15-03892-s001.zip]

Archive with 1 entries (1 files):
- jcm-4281320-supplementary.pdf
